# Supplementary material for: Analysis of the Content and Comprehensiveness of Dermatology Residency Training Websites in Taiwan
Source: Healthcare (Basel). 2021 Jun 21;9(6):773. doi: 10.3390/healthcare9060773 (PMC8235558; doi:10.3390/healthcare9060773)
Supplement: Supplementary file 1 [file healthcare-09-00773-s001.zip]

Archive with 1 entries (1 files):
- healthcare-1255640-supplementary.pdf
